# Supplementary material for: Long term conservation of DNA at ambient temperature. Implications for DNA data storage
Source: PLoS One. 2021 Nov 11;16(11):e0259868. doi: 10.1371/journal.pone.0259868 (PMC8585539; doi:10.1371/journal.pone.0259868)
Supplement: S3 File — (XLSX) [file pone.0259868.s003.xlsx]

## Sheet: qPCR resul
	140 °C								130 °C								120 °C								110 °C								100 °C
		TAF 93			TAF 1064					TAF 93			TAF 1064					TAF 93			TAF 1064					TAF 93			TAF 1064					TAF 93			TAF 1064
	time (min)	Cq	mean copy number (N2)	standard deviation	Cq	mean copy number (N1)	standard deviation		time (min)	Cq	mean copy number (N2)	standard deviation	Cq	mean copy number (N1)	standard deviation		time (min)	Cq	mean copy number (N2)	standard deviation	Cq	mean copy number (N1)	standard deviation		time (min)	Cq	mean copy number (N2)	standard deviation	Cq	mean copy number (N1)	standard deviation		time (min)	Cq	mean copy number (N2)	standard deviation	Cq	mean copy number (N1)	standard deviation
	2	27.79	687.997	271.102	38.99	15.14	8.49		10	25.69	1465.59	515.376	32.39	83.98	50.09		30	27.04	517.173	39.8209	34.53	12.11	3.96		120	25.47	1423.61	272.343	30.80	135.82	48.39		420	26.34	930.517	168.505	31.19	136.35	73.48
	2	27.78			34.90				10	25.64			33.04				30	26.77			34.60				120	25.44			30.49				420	26.11			31.42
	2	26.01			34.83				10	25.62			32.72				30	26.68			34.68				120	25.22			30.39				420	26.33			31.60
	2	25.82			33.55				10	24.89			31.22				30	26.78			34.19				120	25.93			31.86				420	26.83			30.28
	2	26.23			33.73				10	25.81			31.42				30	26.78			34.37				120	25.81			31.47				420	26.02			30.37
	2	26.10			33.37				10	24.77			32.08				30	26.69			34.67				120	25.82			31.22				420	26.25			30.49
	2	26.27			33.78				20	25.52	1377.84	156.76	35.23	4.90	1.34		30	26.81			33.87				120	25.52			30.96				420	26.03			30.47
	2	26.36			34.09				20	25.42			35.90				30	26.70			33.67				120	25.71			30.60				420	26.04			30.27
	2	26.31			33.56				20	25.51			35.44				30	26.68			34.28				120	25.77			30.36				420	25.97			37.40
	4	26.25	765.548	242.124	36.24	5.67	2.07		20	25.62			34.90				60	26.05	1124.67	182.066	35.85	5.64	2.12		240	24.98	2028.56	223.57	32.11	43.13	8.93		1020	25.45	1625.23	132.942	33.68	26.60	14.84
	4	27.82			35.89				20	25.33			35.36				60	25.99			35.74				240	25.16			32.24				1020	25.49			34.14
	4	26.12			35.55				20	25.19			35.46				60	25.99			35.35				240	25.16			32.04				1020	25.46			33.49
	4	26.77			34.99				30	25.70	1103.78	87.7711	38.07	0.56	0.09		60	25.52			35.08				240	25.43			32.39				1020	25.40			32.23
	4	26.07			35.25				30	25.60			38.13				60	25.63			35.28				240	25.06			32.03				1020	25.57			32.41
	4	25.82			34.72				30	25.79			37.92				60	25.67			34.58				240	25.08			32.24				1020	25.63			32.06
	4	26.03			34.96				30	25.89			37.64				60	25.64			35.70				240	25.13			33.05				1020	25.48			33.28
	4	26.01			34.95				30	25.77			--				60	25.46			34.92				240	25.19			32.35				1020	25.26			33.20
	4	26.03			34.82				30	25.63			37.86				60	25.51			34.78				240	25.41			32.44				1020	25.44			33.26
	6	26.11	756.381	87.5686	37.54	1.06	0.48		40	27.43	1153.17	414.957	--	--	--		90	26.05	883.218	136.159	35.61	2.19	0.88		390	25.98	957.669	60.8134	35.39	4.18	0.80		1440	25.93	1246.5	167.378	33.59	17.00	5.50
	6	26.28			37.04				40	25.52			--				90	25.97			35.94				390	26.20			35.26				1440	25.84			34.52
	6	26.38			37.66				40	25.60			--				90	26.08			36.15				390	26.25			35.50				1440	25.91			33.87
	6	26.28			36.96				40	25.42			--				90	26.15			36.56				390	26.16			35.18				1440	25.83			33.69
	6	26.39			38.96				40	25.38			--				90	26.54			36.14				390	26.12			35.05				1440	25.93			33.10
	6	26.46			36.55				40	25.50			--				90	26.10			36.65				390	26.23			35.09				1440	25.42			33.42
	6	26.01			36.65												90	25.94			36.91				390	26.20			35.45				1440	25.89			33.63
	6	26.29			37.08												90	25.86			36.35				390	26.14			35				1440	25.77			32.99
	6	26.07			37.45												90	25.74			37.15				390	26.12			35.81				1440	25.83			33.16
																																	2880	26.34	734.584	137.762	37.29	2.17	1.41
																																	2880	26.76			37.69
																																	2880	26.70			37.91
																																	2880	26.12			35.63
																																	2880	26.55			35.47
																																	2880	26.88			36.46
																																	2880	26.28			35.16
																																	2880	26.52			35.91
																																	2880	26.54			36.29
